# Supplementary material for: The AP2/ERF Transcription Factor PgERF120 Regulates Ginsenoside Biosynthesis in Ginseng
Source: Biomolecules. 2024 Mar 13;14(3):345. doi: 10.3390/biom14030345 (PMC10968211; doi:10.3390/biom14030345)
Supplement: Supplementary file 1 [file biomolecules-14-00345-s001.zip]

Archive with 1 entries (1 files):
- biomolecules-2847670-supplementary.xlsx
