# Supplementary material for: The AP2/ERF Transcription Factor PgERF120 Regulates Ginsenoside Biosynthesis in Ginseng
Source: Biomolecules. 2024 Mar 13;14(3):345. doi: 10.3390/biom14030345 (PMC10968211; doi:10.3390/biom14030345)
Supplement: Supplementary file 1 [file biomolecules-14-00345-s001.zip › biomolecules-2847670-supplementary.xlsx]

## Sheet: Sheet1
Table S1. Primers used in the experiments
Experiment	Gene	Primer sequence( 5’ -3’ )
Ethylene treatment (Fluorescence quantitative PCR)	PgERF051-01	F:CCAGGAGAGGTCGGAGATGC
		R:TCCATCATCACCATCCATTTCTC
	PgERF080-01	F:CCACCAACAATCTTTTTATGCC
		R:TGAAGTTGAGCGTGAATCGTCT
	PgERF081-01	F:GGCATTGGGGTTCTTGGGT
		R:GCTTCGTCGTATGCTCGTGC
	PgERF120	F:TCACCACATTCCAACCACCC
		R:AGCCAAACTCTCATTCTGTTCTGTG
	PgERF124-02	F:GGCGTGGCAAATAAGTGGTC
		R:AAGTATTGAGGAGCGTTCATGGT
	PgERF145-01	F:ACGCCCGAGGAGACTACATC
		R:CAACCAAGGCGGAGAATAGAAC
	PgERF169-01	F:TTGACCCCTCTACTCCTACTGCTAC
		R:GTCTCACACCCCTGTAATGCCT
	DS	F:CATACCGCCGTTGAGATTAGAT
		R:AGCGAATCAGTTCCTTCTTGTG
	CYP339	F:GCAGAGGTTTACTTTGGCAC
		R:TCACATTGATGGAGAGGACAC
	UGT	F:TGCGTCCGTCTATCCCTAAAG
		R:TGATGTCCTGTCCAAGAATCCTAC
	GADPH	F:CGAGTTCCCACTGTGGATGTC
		R:CTCCGACTCCTCCTTGATAGC
Construction of overexpression vector	PgERF120	F:CAAGGATCCATGGATAGAATGCACGAAAA
		R:TCCCCCGGGCTAATTAGCAAGAACTTCCC
Construction of interference vector	S-PgERF120	F:CCGCTCGAGGAGATTAGACTCCCACAGAACAG
		R:CGGGGTACCTTTGGCATCCACAGCAT
	A-PgERF120	F:CGCGGATCCTTTGGCATCCACAGCATT
		R:GCTCTAGAGAGATTAGACTCCCACAGAACAG
Positive material (Fluorescence quantitative PCR)	PgERF120	F: TTGTAGGAAAAATGGTGGG
		R: CGAAACAGAGTATGCGGAG
	PgCYP311	F: ATGAGGGAGTCTACCAGGAGCAAAT
		R: CACTTCACAGGCTACATTCCACGAA
	PgCYP137	F: GGACAACGAGGCAGCACTT
		R: AAGTGAGCGACTCTGACATAGCG
	UGTPg100	F: AACCTATCAGTCACCGTCCTC
		R: TGTCTGCCAGCAAACCAA
	UGTPg1	F: GACACCTCGTGGGAATG
		R: GGCGTGGTTTGAGCAT
